# Supplementary material for: Subgingival microbiota in a population with and without cognitive dysfunction
Source: J Oral Microbiol. 2021 Jan 15;13(1):1854552. doi: 10.1080/20002297.2020.1854552 (PMC7833025; doi:10.1080/20002297.2020.1854552)
Supplement: Supplemental Material [file ZJOM_A_1854552_SM2742.zip]

Archive with 5 entries (4 files):
- Supplementary/
- Supplementary/Ny_supplementary_tables.xlsx
- Supplementary/Supplementary Legend.docx
- Supplementary/SupplementaryFigure1_New_4.eps
- Supplementary/SupplementaryFigure2_New.eps
