# Supplementary material for: Subgingival microbiota in a population with and without cognitive dysfunction
Source: J Oral Microbiol. 2021 Jan 15;13(1):1854552. doi: 10.1080/20002297.2020.1854552 (PMC7833025; doi:10.1080/20002297.2020.1854552)
Supplement: Supplemental Material [file ZJOM_A_1854552_SM2742.zip › Supplementary/Ny_supplementary_tables.xlsx]

## Sheet: tableS1
Table S1. Linear regression for observed richness
	estimate	std.error	t value	p-value
(Intercept)	163.003	9.40284	17.3355	6.46e-41	***
Group: SCD	3.28031	13.1267	0.249896	0.802939
Group: MCI	33.7051	13.5477	2.48789	0.013716	*
Group: AD	1.86054	13.8847	0.133999	0.893546
Sex: male	28.3634	9.39895	3.01772	0.00289795	**
PPD ≥ 6 mm	42.0583	10.3687	4.05625	7.29e-05	***

## Sheet: tableS2
TableS 2. Model (adonis2) for beta diversity
A. Full model
	df	SumOfSqs	R2	statistic	p.value
Cases/controls	1	0.414645	0.00886002	1.80712	0.0372	*
Age	1	0.349028	0.00745793	1.52114	0.0976	.
Education	1	0.202433	0.00432553	0.882248	0.5508
BMI	1	0.637699	0.0136262	2.77924	0.0037	**
Smoking	2	0.834347	0.0178281	1.81814	0.0115	*
PPD ≥ 6 mm	1	1.13116	0.0241703	4.92985	0.0001	***
Residual	187	42.9074	0.916832	NA	NA
Total	194	46.7996	1	NA	NA
B. Trimmed model
	df	SumOfSqs	R2	statistic	p.value
Cases/controls	1	0.435409	0.0093037	1.89296	0.0347	*
BMI	1	0.715506	0.0152887	3.1107	0.002	**
Smoking	2	0.848169	0.0181234	1.84373	0.0124	*
PPD ≥ 6 mm	1	1.23754	0.0264435	5.38029	0.0001	***
Residual	189	43.4727	0.928914
Total	194	46.7996	1

## Sheet: tableS3
A. Diagnosis groups
Taxon	Variable	Level	baseMean	log2FoldChange	lfcSE	stat	pvalue	padj
Otu00010 Actinomyces_unclassified	Diagnosis_SCD_Control	OTU	2112.36	-1.59373	0.400783	-3.97654	6.99249e-05	0.0156632	*
Otu00038 Corynebacterium durum	Diagnosis_SCD_Control	OTU	629.736	-2.33611	0.667794	-3.49825	0.000468319	0.0349678	*
Otu00383 Rothia aeria	Diagnosis_SCD_Control	OTU	5.76875	-2.83213	0.786033	-3.60307	0.000314477	0.0349678	*
Otu00066 Porphyromonas pasteri	Diagnosis_MCI_Control	OTU	209.315	2.50682	0.706048	3.5505	0.000384501	0.0430642	*
Otu00380 Fusobacterium sp. HMT 203	Diagnosis_MCI_Control	OTU	2.91236	-1.59567	0.399167	-3.99752	6.40109e-05	0.0143384	*
Otu00010 Actinomyces_unclassified	Diagnosis_AD_Control	OTU	2112.36	-1.31142	0.398521	-3.2907	0.000999368	0.0373097	*
Otu00038 Corynebacterium durum	Diagnosis_AD_Control	OTU	629.736	-2.63375	0.664092	-3.96595	7.31038e-05	0.00545842	**
Otu00068 Prevotella oulorum	Diagnosis_AD_Control	OTU	224.443	2.03075	0.609733	3.33056	0.00086672	0.0373097	*
Otu00316 Slackia exigua	Diagnosis_AD_Control	OTU	7.38773	2.80349	0.781436	3.58762	0.000333716	0.0186881	*
Otu00332 Lachnospiraceae [G-7] bacterium HMT 086	Diagnosis_AD_Control	OTU	5.28188	5.78144	1.07182	5.39404	6.88918e-08	1.54318e-05	***
Otu00383 Rothia aeria	Diagnosis_AD_Control	OTU	5.76875	-3.22402	0.791933	-4.07108	4.67966e-05	0.00524122	**
Actinomyces	Diagnosis_AD_Control	Genus	4095.8	-1.29322	0.358489	-3.60742	0.00030926	0.0247408	*
Porphyromonas	Diagnosis_MCI_SCD	Genus	9169.37	2.10026	0.581302	3.61303	0.00030264	0.0242112	*
Porphyromonas	Diagnosis_AD_MCI	Genus	9169.37	-2.00982	0.551489	-3.64435	0.000268067	0.0214453	*
Actinomycetaceae	Diagnosis_MCI_Control	Family	4106	-1.04828	0.307618	-3.40773	0.000655061	0.0281676	*
Otu00010 Actinomyces_unclassified	CaseControl	OTU	2112.36	-1.41671	0.307172	-4.61213	3.98571e-06	0.000486962	***
Otu00038 Corynebacterium durum	CaseControl	OTU	629.736	-2.35134	0.511826	-4.59402	4.34787e-06	0.000486962	***
Otu00068 Prevotella oulorum	CaseControl	OTU	224.443	1.80271	0.470491	3.83154	0.000127344	0.005705	**
Otu00071 Actinomyces massiliensis	CaseControl	OTU	238.739	-1.34443	0.413819	-3.24884	0.00115878	0.0370811	*
Otu00138 Actinomyces sp. HMT 525	CaseControl	OTU	64.2855	-1.04324	0.333907	-3.12433	0.00178209	0.0498985	*
Otu00380 Fusobacterium sp. HMT 203	CaseControl	OTU	2.91236	-1.07992	0.312983	-3.4504	0.000559755	0.0208975	*
Otu00383 Rothia aeria	CaseControl	OTU	5.76875	-2.68436	0.597618	-4.49176	7.06373e-06	0.000527425	***
Otu00481 Actinomyces_unclassified	CaseControl	OTU	1.54186	-1.55797	0.400816	-3.88699	0.000101495	0.00568374	**
Actinomyces	CaseControl	Genus	4095.8	-1.12427	0.276785	-4.06188	4.86792e-05	0.00389434	**
Actinomycetaceae	CaseControl	Family	4106	-0.919064	0.247569	-3.71236	0.000205335	0.00882939	**
B. Periodontal health (PPD ≥ 6 mm)
Taxon	Variable	Level	baseMean	log2FoldChange	lfcSE	stat	pvalue	padj
Otu00003 Rothia_unclassified	PPD_6_or_more	OTU	3873.36	-1.15971	0.315236	-3.67888	0.000234259	0.0030867	**
Otu00004 Porphyromonas gingivalis	PPD_6_or_more	OTU	1872.67	3.78594	0.769229	4.92173	8.57822e-07	3.84304e-05	***
Otu00010 Actinomyces_unclassified	PPD_6_or_more	OTU	2112.36	-1.76409	0.274649	-6.42306	1.33564e-10	2.99183e-08	***
Otu00015 Tannerella forsythia	PPD_6_or_more	OTU	1502.37	1.27478	0.459301	2.77547	0.00551218	0.0315834	*
Otu00016 Veillonella_unclassified	PPD_6_or_more	OTU	1319.65	-1.1871	0.310694	-3.82079	0.000133025	0.0021284	**
Otu00023 Cardiobacterium hominis	PPD_6_or_more	OTU	465.918	-1.32429	0.320687	-4.12954	3.63494e-05	0.000740207	***
Otu00025 Treponema denticola	PPD_6_or_more	OTU	874.627	1.52223	0.527436	2.88608	0.00390068	0.0264773	*
Otu00027 Haemophilus parainfluenzae	PPD_6_or_more	OTU	591.584	-2.08468	0.356661	-5.84498	5.06642e-09	5.05031e-07	***
Otu00028 Treponema socranskii	PPD_6_or_more	OTU	810.417	1.46082	0.309446	4.72077	2.34949e-06	8.77141e-05	***
Otu00031 Lautropia mirabilis	PPD_6_or_more	OTU	467.473	-1.59383	0.457917	-3.4806	0.000500292	0.00530919	**
Otu00038 Corynebacterium durum	PPD_6_or_more	OTU	298.719	-1.4156	0.405563	-3.49045	0.000482209	0.00530919	**
Otu00042 Streptococcus_unclassified	PPD_6_or_more	OTU	350.227	-1.86942	0.329245	-5.67789	1.36368e-08	7.63663e-07	***
Otu00045 Treponema maltophilum	PPD_6_or_more	OTU	414.004	0.991806	0.387441	2.55989	0.0104706	0.0478656	*
Otu00047 Fretibacterium_unclassified	PPD_6_or_more	OTU	460.702	1.56657	0.437435	3.58126	0.000341942	0.0041262	**
Otu00048 Treponema sp. HMT 237	PPD_6_or_more	OTU	446.199	2.028	0.700365	2.89563	0.00378402	0.0264773	*
Otu00051 Kingella oralis	PPD_6_or_more	OTU	379.777	-1.10588	0.344234	-3.21257	0.00131551	0.0113336	*
Otu00053 Campylobacter concisus	PPD_6_or_more	OTU	186.984	-0.966441	0.328164	-2.94499	0.00322963	0.0233366	*
Otu00056 Streptococcus mutans	PPD_6_or_more	OTU	124.901	-1.77385	0.588362	-3.01489	0.00257072	0.0205657	*
Otu00066 Porphyromonas pasteri	PPD_6_or_more	OTU	192.679	-1.39816	0.4926	-2.83833	0.00453508	0.0279884	*
Otu00071 Actinomyces massiliensis	PPD_6_or_more	OTU	238.739	-2.11727	0.365254	-5.79669	6.76381e-09	5.05031e-07	***
Otu00081 Bacteroidaceae [G-1] bacterium HMT 272	PPD_6_or_more	OTU	159.171	2.81586	0.815882	3.45131	0.000557874	0.00543321	**
Otu00088 Neisseria elongata	PPD_6_or_more	OTU	86.021	-1.4327	0.550976	-2.6003	0.00931429	0.044197	*
Otu00089 Fretibacterium fastidiosum	PPD_6_or_more	OTU	166.209	1.35392	0.452971	2.98898	0.00279914	0.0216209	*
Otu00103 Prevotella intermedia	PPD_6_or_more	OTU	107.785	2.5509	0.895256	2.84935	0.00438089	0.0279884	*
Otu00106 Peptostreptococcaceae [XI][G-5] saphenum	PPD_6_or_more	OTU	161.11	3.18493	0.805651	3.95324	7.71e-05	0.00132849	**
Otu00107 Veillonellaceae [G-1] bacterium HMT 155	PPD_6_or_more	OTU	104.153	1.61882	0.429471	3.76934	0.00016368	0.00244429	**
Otu00113 Olsenella sp. HMT 807	PPD_6_or_more	OTU	94.0154	0.946245	0.352059	2.68775	0.00719352	0.0383655	*
Otu00116 Selenomonas sp. HMT 136	PPD_6_or_more	OTU	88.1415	1.32545	0.449588	2.94814	0.00319689	0.0233366	*
Otu00128 Prevotella dentalis	PPD_6_or_more	OTU	71.0508	1.92269	0.719614	2.67184	0.00754366	0.0392972	*
Otu00144 Bacteroidetes [G-3] bacterium HMT 280	PPD_6_or_more	OTU	88.1531	3.5166	0.831943	4.22697	2.36858e-05	0.000530562	***
Otu00161 Leptotrichia sp. HMT 221	PPD_6_or_more	OTU	18.9022	-2.34911	0.677077	-3.46949	0.000521438	0.00530919	**
Otu00166 Atopobium_unclassified	PPD_6_or_more	OTU	40.9075	1.27736	0.492319	2.59458	0.00947079	0.044197	*
Otu00195 Veillonellaceae_[G-1]_unclassified	PPD_6_or_more	OTU	48.347	2.19909	0.794466	2.76801	0.00563989	0.0315834	*
Otu00223 Abiotrophia defectiva	PPD_6_or_more	OTU	24.9846	-1.59172	0.610725	-2.60628	0.00915328	0.044197	*
Otu00234 Eikenella corrodens	PPD_6_or_more	OTU	12.8211	-1.44172	0.533226	-2.70376	0.00685599	0.0374571	*
Otu00242 Selenomonas dianae	PPD_6_or_more	OTU	12.9056	1.64032	0.643534	2.54893	0.0108055	0.0484086	*
Otu00245 Prevotella buccae	PPD_6_or_more	OTU	9.45848	1.67296	0.547892	3.05346	0.00226222	0.018768	*
Otu00254 Olsenella uli	PPD_6_or_more	OTU	9.12285	2.29561	0.516194	4.44719	8.69998e-06	0.000278399	***
Otu00285 Peptostreptococcaceae [XI][G-2] bacterium HMT 091	PPD_6_or_more	OTU	7.6572	2.30755	0.645435	3.57518	0.00034999	0.0041262	**
Otu00316 Slackia exigua	PPD_6_or_more	OTU	7.38773	1.98193	0.535324	3.7023	0.000213655	0.00299117	**
Otu00356 Erysipelotrichaceae [G-1] bacterium HMT 905	PPD_6_or_more	OTU	3.49472	1.80569	0.637561	2.83219	0.00462308	0.0279884	*
Otu00370 Treponema socranskii	PPD_6_or_more	OTU	3.88921	1.57282	0.395843	3.97334	7.08732e-05	0.00132297	**
Otu00384 Selenomonas_unclassified	PPD_6_or_more	OTU	3.15795	1.70046	0.50039	3.39826	0.000678151	0.00632941	**
Otu00385 Firmicutes_unclassified	PPD_6_or_more	OTU	2.73857	-1.83139	0.430739	-4.25174	2.12115e-05	0.000527931	***
Otu00389 Fusobacterium_unclassified	PPD_6_or_more	OTU	3.09249	1.69907	0.518812	3.27491	0.00105694	0.00947016	**
Otu00390 Fusobacterium_unclassified	PPD_6_or_more	OTU	3.68215	1.76408	0.61576	2.86487	0.00417177	0.0274846	*
Otu00391 Burkholderiales_unclassified	PPD_6_or_more	OTU	3.29045	-1.35595	0.519986	-2.60767	0.00911604	0.044197	*
Otu00424 Fusobacterium nucleatum subsp. vincentii	PPD_6_or_more	OTU	2.6178	1.29576	0.466427	2.77806	0.00546839	0.0315834	*
Otu00478 Campylobacter rectus	PPD_6_or_more	OTU	1.90317	1.31522	0.504256	2.60825	0.00910075	0.044197	*
Otu00481 Actinomyces_unclassified	PPD_6_or_more	OTU	1.54186	-1.64645	0.380678	-4.32506	1.5249e-05	0.000426971	***
Abiotrophia	PPD_6_or_more	Genus	25.8538	-1.77229	0.599977	-2.95392	0.0031376	0.0109134	*
Actinomyces	PPD_6_or_more	Genus	4095.8	-1.79179	0.241718	-7.41272	1.23739e-13	4.94956e-12	***
Atopobium	PPD_6_or_more	Genus	53.9961	1.17576	0.412385	2.85112	0.0043565	0.0145217	*
Bacteroidaceae_[G-1]	PPD_6_or_more	Genus	146.08	1.97654	0.759951	2.60088	0.00929841	0.0275508	*
Bacteroidetes_[G-3]	PPD_6_or_more	Genus	129.062	2.12442	0.622585	3.41225	0.000644288	0.00303194	**
Cardiobacterium	PPD_6_or_more	Genus	756.566	-1.37126	0.300073	-4.56975	4.88316e-06	6.51088e-05	***
Corynebacterium	PPD_6_or_more	Genus	4376.07	-1.31121	0.278742	-4.70403	2.55077e-06	4.08124e-05	***
Fretibacterium	PPD_6_or_more	Genus	587.438	1.3514	0.370552	3.64699	0.000265326	0.00179816	**
Gracilibacteria_(GN02)_[G-1]	PPD_6_or_more	Genus	50.3607	-1.88149	0.783118	-2.40257	0.0162805	0.0465156	*
Haemophilus	PPD_6_or_more	Genus	715.049	-2.43753	0.343313	-7.10002	1.24741e-12	3.32642e-11	***
Kingella	PPD_6_or_more	Genus	437.755	-1.24377	0.343382	-3.62212	0.000292202	0.00179816	**
Lautropia	PPD_6_or_more	Genus	586.075	-1.59042	0.437823	-3.63257	0.000280616	0.00179816	**
Leptotrichia	PPD_6_or_more	Genus	2348.61	-0.849015	0.247285	-3.43335	0.000596178	0.00298089	**
Olsenella	PPD_6_or_more	Genus	98.3644	0.873999	0.314591	2.77821	0.00546594	0.017491	*
Peptidiphaga	PPD_6_or_more	Genus	501.45	-1.18676	0.311677	-3.80766	0.000140288	0.00140288	**
Peptostreptococcaceae_[XI][G-2]	PPD_6_or_more	Genus	8.61844	1.51308	0.503786	3.00342	0.00266965	0.0097078	**
Peptostreptococcaceae_[XI][G-4]	PPD_6_or_more	Genus	45.5443	1.22641	0.466542	2.62872	0.00857067	0.0263713	*
Peptostreptococcaceae_[XI][G-5]	PPD_6_or_more	Genus	137.872	2.51949	0.749074	3.36348	0.000769668	0.00336009	**
Porphyromonas	PPD_6_or_more	Genus	5890.53	2.79674	0.329814	8.47972	2.25733e-17	1.80586e-15	***
Prevotella	PPD_6_or_more	Genus	3458.5	0.65335	0.194828	3.35348	0.000798021	0.00336009	**
Rothia	PPD_6_or_more	Genus	4839.83	-1.98162	0.317748	-6.23647	4.4756e-10	8.95121e-09	***
Scardovia	PPD_6_or_more	Genus	20.4877	2.30368	0.736101	3.12957	0.00175064	0.00666909	**
Slackia	PPD_6_or_more	Genus	6.28665	1.8155	0.48227	3.76449	0.000166891	0.00148348	**
Streptococcus	PPD_6_or_more	Genus	4428.67	-0.854331	0.243726	-3.50529	0.000456105	0.00243256	**
Tannerella	PPD_6_or_more	Genus	1752.67	0.866579	0.266931	3.24645	0.00116854	0.00467415	**
Treponema	PPD_6_or_more	Genus	4790.07	1.21727	0.289965	4.19798	2.6931e-05	0.000307783	***
Veillonella	PPD_6_or_more	Genus	1959.39	-1.02168	0.285014	-3.58466	0.000337517	0.00192867	**
Veillonellaceae_[G-1]	PPD_6_or_more	Genus	289.491	1.24023	0.341208	3.63482	0.000278178	0.00179816	**
Actinomycetaceae	PPD_6_or_more	Family	4106	-1.62793	0.216834	-7.50769	6.01787e-14	1.29384e-12	***
Aerococcaceae	PPD_6_or_more	Family	24.1425	-1.65835	0.596872	-2.7784	0.00546275	0.0146812	*
Atopobiaceae	PPD_6_or_more	Family	104.996	0.952071	0.321348	2.96274	0.00304912	0.0100855	*
Bacteroidaceae	PPD_6_or_more	Family	160.319	2.11658	0.748155	2.82907	0.00466831	0.0133825	*
Burkholderiaceae	PPD_6_or_more	Family	517.944	-1.684	0.41178	-4.08957	4.32171e-05	0.000265476	***
Cardiobacteriaceae	PPD_6_or_more	Family	680.589	-1.36827	0.288627	-4.74061	2.13081e-06	1.8325e-05	***
Coriobacteriaceae	PPD_6_or_more	Family	70.4993	1.16415	0.389259	2.99067	0.00278365	0.01005	*
Corynebacteriaceae	PPD_6_or_more	Family	3859.3	-1.35699	0.263434	-5.15116	2.58876e-07	2.78292e-06	***
Flavobacteriaceae	PPD_6_or_more	Family	4337.32	-0.479548	0.199723	-2.40107	0.0163473	0.0369964	*
Gracilibacteria_(GN02)_[F-1]	PPD_6_or_more	Family	53.2294	-2.31665	0.775222	-2.98837	0.00280466	0.01005	*
Leptotrichiaceae	PPD_6_or_more	Family	2218.91	-0.575206	0.230329	-2.49732	0.0125137	0.0298939	*
Micrococcaceae	PPD_6_or_more	Family	4605.36	-1.67031	0.315847	-5.28835	1.23427e-07	1.76912e-06	***
Pasteurellaceae	PPD_6_or_more	Family	1734.41	-0.843339	0.308175	-2.73656	0.00620858	0.0157041	*
Peptostreptococcaceae_[XI]	PPD_6_or_more	Family	799.684	0.807727	0.285434	2.82982	0.00465746	0.0133825	*
Porphyromonadaceae	PPD_6_or_more	Family	8086.35	2.26758	0.277394	8.1746	2.96859e-16	1.27649e-14	***
Prevotellaceae	PPD_6_or_more	Family	4606.17	0.678615	0.196594	3.45186	0.000556728	0.00239393	**
Spirochaetaceae	PPD_6_or_more	Family	4888.01	1.04097	0.294003	3.54067	0.000399106	0.00214519	**
Streptococcaceae	PPD_6_or_more	Family	3951.18	-1.04202	0.225161	-4.62788	3.69425e-06	2.64755e-05	***
Synergistaceae	PPD_6_or_more	Family	643.77	1.31726	0.378786	3.47758	0.000505963	0.00239393	**
